# Supplementary material for: Mechanical Load and Piezo1 Channel Regulated Myosin II Activity in Mouse Lenses
Source: Int J Mol Sci. 2022 Apr 24;23(9):4710. doi: 10.3390/ijms23094710 (PMC9105872; doi:10.3390/ijms23094710)
Supplement: Supplementary file 1 [file ijms-23-04710-s001.zip]

Archive with 1 entries (1 files):
- ijms-1650903-supplementary.pdf
